# Supplementary material for: N-Heterocyclic Carbene Silver Complex Modified Polyacrylonitrile Fiber/MIL-101(Cr) Composite as Efficient Chiral Catalyst for Three-Component Coupling Reaction
Source: Nanomaterials (Basel). 2022 Nov 24;12(23):4175. doi: 10.3390/nano12234175 (PMC9736975; doi:10.3390/nano12234175)
Supplement: Supplementary file 1 [file nanomaterials-12-04175-s001.zip]

Archive with 1 entries (1 files):
- nanomaterials-2023073-supplementary.pdf
